# Supplementary material for: Use the right kidney contour as a landmark in adrenal vein sampling
Source: PLoS One. 2022 Sep 29;17(9):e0263945. doi: 10.1371/journal.pone.0263945 (PMC9521845; doi:10.1371/journal.pone.0263945)
Supplement: S1 File — (XLSX) [file pone.0263945.s001.xlsx]

## Sheet: Sheet1
Patient's No	Group	Gender	BMI	The distance from the RAV orifice to the upper edge of RKC (mm)
1	Normal Group	M	23.7	12.5
2		F	21.5	12.67
3		M	22.9	11.8
4		F	19.9	13.61
5		F	23.7	10.18
6		M	23.5	5.72
7		M	22.5	23.55
8		F	23.6	7.8
9		F	22.5	13.56
10		M	23.6	17.13
11		M	21.9	22.7
12		M	23.2	22.18
13		F	23.9	7.93
14		F	23.9	4.49
15		F	20.5	6.17
16		F	22.3	45.52
17		M	23.3	10.67
18		F	22.9	10.06
19		M	23.7	9.07
20		F	21.6	10.23
21		F	23.3	5.27
22		F	22.5	9.93
23		M	22.1	11.27
24		F	23.9	9.62
25		F	23.7	21.45
26		M	21.6	10.05
27		F	23.1	11.19
28		M	23.1	11.8
29		F	22.6	13.07
30		M	23.5	20.56
31		F	23.6	11.99
32		F	23.9	23.43
33		F	21.6	14.17
34		M	21.9	15.95
35		F	22.5	15.55
36		F	23.9	13.61
37		M	21.5	10.18
38		M	23.6	10.01
39		M	22.3	23.55
40		F	19.1	7.8
41		M	20.9	13.56
42		M	22.6	17.13
43		F	23.3	22.7
44		F	23.9	22.18
45		F	23.6	7.93
46		M	22.5	4.49
47		M	21.1	6.17
48		M	20.6	45.52
49		F	22.9	11.69
50		F	23.3	10.06
51		M	17.6	9.07
52		F	23.9	10.76
53		F	23.3	15.41
54	Over-Weight Group	M	24.1	6.75
55		M	24.5	10.49
56		F	24.1	23.5
57		F	25.3	5.17
58		M	25.1	15.93
59		M	25.6	21.99
60		M	24.9	9.73
61		F	24.7	13.23
62		M	25.3	15.51
63		F	25.5	10.06
64		M	25.3	6.07
65		M	24.9	20.77
66		F	26.5	6.71
67		M	27.5	25.79
68		M	25.1	8.3
69		M	27.3	9.73
70		M	24.9	14.19
71		F	24.6	7.37
72		F	25.5	23.2
73		M	25.6	10.96
74		M	27.3	4.49
75		M	24.3	6.17
76		F	24.9	45.52
77		M	25.5	10.67
78		F	24.5	10.06
79		M	25.6	9.07
80		M	27.9	15.3
81		F	24.3	19.23
82		F	25.1	10.93
83		M	24.3	17.39
84		M	24.5	25.1
85		F	25.3	11.1
86		M	26.6	6.56
87		F	27.5	11.45
88		F	24.7	9.13
89		F	24.5	11.07
90		M	25.2	17.55
91		M	24.1	21.56
92		M	24.5	6.55
93	Obese Group	M	28.1	6.5
94		M	29.2	13.5
95		M	29.5	13.12
96		M	28.3	11.1
97		F	30.5	3.9
98		M	28.5	7.65
99		M	31.6	12.25
100		F	28.9	16.66
101		M	33.5	16.17
102		F	28.9	15.5
103		F	28.1	19.23
104		M	29.1	10.93
105		M	29.6	17.39
106		M	30.9	25.35
107		F	28.1	19.25
