# Supplementary material for: Use the right kidney contour as a landmark in adrenal vein sampling
Source: PLoS One. 2022 Sep 29;17(9):e0263945. doi: 10.1371/journal.pone.0263945 (PMC9521845; doi:10.1371/journal.pone.0263945)
Supplement: S2 File — (XLSX) [file pone.0263945.s002.xlsx]

## Sheet: Sheet1
Patient's No	Group	Gender	BMI	The location of RAV orifice relative to vertebral bodies and disks
1	Normal Group	M	23.7	T12		BMI	n	Above T11+T11	Disk of T11-T12	T12+below T12	χ2	P
2		F	21.5	L1-L2		＜24	53	12(22.6)	9(17.0)	32(60.4)	11.572	0.018
3		M	22.9	T12-L1		24～＜28	39	14(35.9)	11(28.2)	14(35.9)
4		F	19.9	T10		≥28	15	9(60.0)	3(20.0)	3(20.0)
5		F	23.7	T12-L1
6		M	23.5	L1
7		M	22.5	T12
8		F	23.6	T10
9		F	22.5	T12
10		M	23.6	T11
11		M	21.9	T12-L1
12		M	23.2	T11-T12
13		F	23.9	L1
14		F	23.9	L1
15		F	20.5	T11-T12
16		F	22.3	L1
17		M	23.3	T12
18		F	22.9	T10
19		M	23.7	T12
20		F	21.6	T12-L1
21		F	23.3	T11-T12
22		F	22.5	T12
23		M	22.1	L1
24		F	23.9	T11
25		F	23.7	L1
26		M	21.6	T11
27		F	23.1	T10-T11
28		M	23.1	T12-L1
29		F	22.6	T11-T12
30		M	23.5	T12-L1
31		F	23.6	T12-L1
32		F	23.9	T11
33		F	21.6	T11
34		M	21.9	T10
35		F	22.5	L1
36		F	23.9	L1-L2
37		M	21.5	T12
38		M	23.6	T11-T12
39		M	22.3	T12-L1
40		F	19.1	T12-L1
41		M	20.9	T11-T12
42		M	22.6	T11
43		F	23.3	L1
44		F	23.9	T11-T12
45		F	23.6	L2
46		M	22.5	L1
47		M	21.1	T12-L1
48		M	20.6	T11
49		F	22.9	T12
50		F	23.3	T11-T12
51		M	17.6	L1
52		F	23.9	T12
53		F	23.3	T11-T12
54	Over-Weight Group	M	24.1	T11-T12
55		M	24.5	T12-L1
56		F	24.1	T10
57		F	25.3	T12
58		M	25.1	L1
59		M	25.6	T11
60		M	24.9	T11-T12
61		F	24.7	L1
62		M	25.3	T11-T12
63		F	25.5	T12-L1
64		M	25.3	T11-T12
65		M	24.9	T10-T11
66		F	26.5	T11-T12
67		M	27.5	T12-L1
68		M	25.1	T11
69		M	27.3	T12-L1
70		M	24.9	T11-T12
71		F	24.6	T10-T11
72		F	25.5	T12
73		M	25.6	T10-T11
74		M	27.3	T12-L1
75		M	24.3	T10-T11
76		F	24.9	T11-T12
77		M	25.5	T10
78		F	24.5	T11-T12
79		M	25.6	T10-T11
80		M	27.9	T11-T12
81		F	24.3	T11
82		F	25.1	L1
83		M	24.3	T11
84		M	24.5	T11-T12
85		F	25.3	T11
86		M	26.6	T11-T12
87		F	27.5	T10-T11
88		F	24.7	L1-L2
89		F	24.5	T12-L1
90		M	25.2	T12
91		M	24.1	L2
92		M	24.5	T10
93	Obese Group	M	28.1	T11-T12
94		M	29.2	T10-T11
95		M	29.5	T12-L1
96		M	28.3	T10-T11
97		F	30.5	T10
98		M	28.5	T11-T12
99		M	31.6	L1
100		F	28.9	T10-T11
101		M	33.5	T11
102		F	28.9	T11
103		F	28.1	T10-T11
104		M	29.1	T11-T12
105		M	29.6	T10
106		M	30.9	T12-L1
107		F	28.1	T10-T11
